# Supplementary material for: AI Versus Human-Delivered Online Cognitive Behavioral Therapy for Anxiety Symptoms in Young Adults: A Randomized Controlled Trial
Source: Healthcare (Basel). 2026 May 13;14(10):1325. doi: 10.3390/healthcare14101325 (PMC13206094; doi:10.3390/healthcare14101325)
Supplement: Supplementary file 1 [file healthcare-14-01325-s001.zip]

Archive with 4 entries (4 files):
- Supplementary Material 1:CBT intervention guidelines-tracked.pdf
- Supplementary Material 2:Prompt Engineering Framework for AI Chatbot-tracked.pdf
- Supplementary Material 3:Peer Counselor Training and Supervision Manual-tracked.pdf
- Supplementary Material 4:Semi-structured Interview Guide-tracked.pdf
